# Supplementary material for: Electrochemical and Optical Multi-Detection of Escherichia coli Through Magneto-Optic Nanoparticles: A Pencil-on-Paper Biosensor
Source: Biosensors (Basel). 2024 Dec 10;14(12):603. doi: 10.3390/bios14120603 (PMC11674942; doi:10.3390/bios14120603)
Supplement: Supplementary file 1 [file biosensors-14-00603-s001.zip]

Archive with 1 entries (1 files):
- biosensors-3297374-supplementary.pdf
